# Supplementary material for: Mitochondrial NAD kinase Pos5 is required for CoQ biosynthesis in yeasts
Source: PLoS One. 2026 Apr 2;21(4):e0346295. doi: 10.1371/journal.pone.0346295 (PMC13046142; doi:10.1371/journal.pone.0346295)
Supplement: S1 Table — (XLSX) [file pone.0346295.s008.xlsx]

## Sheet: Sheet1
	Table S1 Primer List
	Name	Sequence	Purpose
	nb2	5’-GTTTAAACGAGCTCGAATTC-3’	Deletion check
	pos5del-A	5'-CAGACTTGTTTCGCCATCACC-3'	Amplification of the pos5 deletion fragment
	pos5del-B	5'-GGGGATCCGTCGACCTGCAGCGTACGATAGATTGATCCAATTTTAAT-3'	Amplification of the pos5 deletion fragment
	pos5del-C	5'-GTTTAAACGAGCTCGAATTCATCGATGAAGGGCAAAAAGGCGAG-3'	Amplification of he pos5 deletion fragment
	pos5del-D	5'-GGGAATTGGTAGGATCCAC-3'	Amplification of the pos5 deletion fragment
	pos5del-check	5'-GTGTGATCTGTTAGACAGC-3'	Deletion check
	pos5(SalI)-F	5'-CGCGTCGACAATGATAAGAGCGGCAAATGG-3'	For cloning S. pombe pos5
	pos5(BamHI)-R	5'-GCGGGATCCTTACCAACCTTTTCTATGG-3'	For cloning S. pombe pos5
	ScPOS5(SalI)-F	5'-CGCGTCGACAATGTTTGTCAGGGTTAAATTG-3'	For cloning S. cerevisiae pos5
	ScPOS5(BamHI)-R	5'-GCGGGATCCTTAATCATTATCAGTCTGTCTC-3'	For cloning S. cerevisiae pos5
	pos5-GFP(XhoI)-F	5'-CCGCTCGAGAATGATAAGAGCGGCAAATGG-3'	For cloning S. pombe pos5 into the GFP vector
	pos5-GFP(NotI)-R3	5'-TTGCGGCCGCCCCAACCTTTTCTATGGAAAG-3'	For cloning S. pombe pos5 into the GFP vector
	delTP83pos5(SalI)-F1	5'-CGCGTCGACAATGTGGCCGAAGCCGCCCAAAAAC-3'	For construction of ΔMTS83pos5
	UTR1(BamHI)-F	5'-CCGGGATCCCATGAAGGAGAATGACATGAA-3'	For cloning S. cerevisiae UTR1
	UTR1(SmaI)-R	5'-GCGCCCGGGTTATACTGAAAACCTTGCTT-3'	For cloning S. cerevisiae UTR1
	coq3(BamHI)-F	5'-CCGGGATCCAATGAACTCAATGAACATTC-3'	For construction of MTS36UTR1
	Spcoq3TP36-UTR1 fusion-R	5'-TTCATGTCATTCTCCTTCATATTTACTGACACTGAATG-3'	For construction of MTS36UTR1
	UTR1-seq	5'-GCTGGCGAGTTATGTGAAGA-3'	For cloning S. cerevisiae UTR1
	pos5-TAGW(F1)	5'-CTATCGTCCATCCTTCAATC-3'	For tagging GFP into the downstream of the pos5 locus
	pos5-TAGX(R1)	5'-GGGGATCCGTCGACCTGCAGCGTACGACCAACCTTTTCTATGGAAAG-3'	For tagging GFP into the downstream of the pos5 locus
	pos5-TAGY(F1)	5'-GTTTAAACGAGCTCGAATTCATCGATGAATCTTTAGACTGCCTATAG-3'	For tagging GFP into the downstream of the pos5 locus
	pos5-TAGZ(R1)	5'-CACGCCGGTTGCTGATATG-3'	For tagging GFP into the downstream of the pos5 locus
	pos5-TAGCheck1(F1)	5'-TAAGAAGGGCAAAAAGGCGAG-3'	For tagging GFP into the downstream of the pos5 locus
	pos5-TAGCheck2(R1)	5'-GTTATAATGGTATACTTGCTG-3'	For checking the integration of GFP at the downstream of the pos5 locus
	pos5-TAGW(F1)	5'-CTATCGTCCATCCTTCAATC-3'	For checking the integration of GFP at the downstream of the pos5 locus
	atd1(SalI)-F1	5'-CGCGTCGACATGTCTACAAAACTCGTTG-3'	For cloning S. pombe atd1
	atd1(BamHI)-R1	5'-CCGGGATCCTTAAATGGGAGAATCCATTC-3'	For cloning S. pombe atd1
	atd1-seq1	5'-GATTGTTTCCGTTATTATGGTGGTTG-3'	For cloning S. pombe atd1
