# Supplementary material for: Mitochondrial NAD kinase Pos5 is required for CoQ biosynthesis in yeasts
Source: PLoS One. 2026 Apr 2;21(4):e0346295. doi: 10.1371/journal.pone.0346295 (PMC13046142; doi:10.1371/journal.pone.0346295)
Supplement: S2 Table — (XLSX) [file pone.0346295.s009.xlsx]

## Sheet: Sheet1
	Table S2 Plasmid List
	Name	Description	Source
	pREP41	Pnmt41 MCS Tnmt1	Lab stock
	pREP41-pos5	Pnmt41 pos5 Tnmt1	This study
	pREP1-coq6	Pnmt1 coq6 Tnmt1	Hayashi et al., 2014
	pREP41-coq6	Pnmt41 coq6 Tnmt1	This study
	pREP41-ΔMTS83pos5	Pnmt41 (Δ1-298)pos5 Tnmt1	This study
	pREP41-ScPOS5	Pnmt41 ScPOS5 Tnmt1	This study
	pREP41-UTR1	Pnmt41 ScUTR1 Tnmt1	This study
	pREP41-MTS36UTR1	Pnmt41 (1-108 nt from 5'ATG of coq3) UTR1 Tnmt1	This study
	pJK148-Pnmt1	Pnmt1 MCS Tnmt1	This study
	pJK148-P41nmt1	Pnmt41 MCS Tnmt1	This study
	pJK148-P41nmt1-pos5	Pnmt41 pos5 Tnmt1	This study
	pJK148-P41nmt1-ΔMTS83pos5	Pnmt41 (Δ1-298 nt)pos5 Tnmt1	This study
	pJK148-P41nmt1-UTR1	Pnmt41 UTR1 Tnmt1	This study
	pJK148-P41nmt1-MTS36UTR1	Pnmt41 (1-108 nt from 5'ATG of coq3) UTR1 Tnmt1	This study
	pJK148-Pnmt1-coq6	Pnmt1 coq6 Tnmt1	This study
	pJK148-Pnmt1-atd1	Pnmt1 atd1 Tnmt1	This study
	pSLF272L-GFP(S65A)	Pnmt41 MCS-GFP(S65A) Tnmt1	This study
	pSLF272L-pos5-GFP(S65A)	Pnmt41 pos5-GFP(S65A) Tnmt1	This study
	pFA6a-kanMX6	PTEF, kanr, TTEF	Bähler J. et al., 1998
	pFA6a-GFP(S65T)-kanMX6	GFP(S65T), TADH1, PTEF, kanr, TTEF	Bähler J. et al., 1998
	Hayashi K, Ogiyama Y, Yokomi K, Nakagawa T, Kaino T, Kawamukai M. Functional Conservation of Coenzyme Q Biosynthetic Genes among Yeasts, Plants, and Humans. PLoS One. 2014;9(6). doi: 10.1371/journal.pone.0099038. PMID: 24911838.
	Bähler J, Wu JQ, Longtine MS, Shah NG, McKenzie A 3rd, et al. Heterologous modules for efficient and versatile PCR-based gene targeting in Schizosaccharomyces pombe. Yeast. 1998 ;14(10):943-51. doi: 10.1002/(SICI)1097-0061(199807)14:10<943::AID-YEA292>3.0.CO;2-Y. PMID: 9717240
